# Supplementary material for: Sequence Properties of an Intramolecular Interaction that Inhibits p53 DNA Binding
Source: Biomolecules. 2022 Oct 25;12(11):1558. doi: 10.3390/biom12111558 (PMC9687289; doi:10.3390/biom12111558)
Supplement: Supplementary file 1 [file biomolecules-12-01558-s001.zip]

Archive with 1 entries (1 files):
- biomolecules-1962794-supplementary.pdf
